# Supplementary material for: Overexpression of SMYD3 Promotes Autosomal Dominant Polycystic Kidney Disease by Mediating Cell Proliferation and Genome Instability
Source: Biomedicines. 2024 Mar 7;12(3):603. doi: 10.3390/biomedicines12030603 (PMC10968571; doi:10.3390/biomedicines12030603)
Supplement: Supplementary file 1 [file biomedicines-12-00603-s001.zip]

Archive with 1 entries (1 files):
- biomedicines-2895542-supplementary.pdf
